# Supplementary material for: Mass spectrometry and machine learning for the accurate diagnosis of benzylpenicillin and multidrug resistance of Staphylococcus aureus in bovine mastitis
Source: PLoS Comput Biol. 2021 Jun 11;17(6):e1009108. doi: 10.1371/journal.pcbi.1009108 (PMC8221797; doi:10.1371/journal.pcbi.1009108)
Supplement: S1 Table — (XLSX) [file pcbi.1009108.s001.xlsx]

## Sheet: farm_num
Farm name	Isolate Count	Sensitive Count	Overall Resistant Count	Benzylpenicillin resistant only count	Multidrug resistant count
Willis	21	5	16	4	12
White	7	5	2	2	0
CrosbieDawson	6	6	0	0	0
Cossins	5	2	3	3	0
Warmann	4	1	3	3	0
Morley	3	3	0	0	0
Thomas	3	3	0	0	0
Hunt	3	3	0	0	0
Rowland	3	3	0	0	0
SOwen	3	3	0	0	0
Woolley	3	3	0	0	0
Ham	3	3	0	0	0
Hayward	2	2	0	0	0
Symes	2	2	0	0	0
Bachelor	2	0	2	2	0
Simmons	2	2	0	0	0
Jennings	2	0	2	1	1
GMOOwen	2	0	2	0	2
Price	1	1	0	0	0
Eggleston	1	0	1	1	0
Calver	1	1	0	0	0
Edmunds	1	1	0	0	0
Homer	1	1	0	0	0
Loftus	1	1	0	0	0
