# Supplementary material for: Mass spectrometry and machine learning for the accurate diagnosis of benzylpenicillin and multidrug resistance of Staphylococcus aureus in bovine mastitis
Source: PLoS Comput Biol. 2021 Jun 11;17(6):e1009108. doi: 10.1371/journal.pcbi.1009108 (PMC8221797; doi:10.1371/journal.pcbi.1009108)
Supplement: S2 Table — (XLSX) [file pcbi.1009108.s002.xlsx]

## Sheet: Sheet1
Animal ID	SAMPLEID	Date	QRT	AN-Amikacin	AN_interp	CEQ-Cefquinome	CEQ-interp	CF-Cefalotin	CF_interp	CFT-Ceftiofur	CFT_interp	CM-Clindamycin	CM_interp	E-Erythromycin	E_interp	ENR-Enrofloxacin	ENR_interpr	FFC-Florfenicol	FFC_interp	GM-Gentamicin	GM_interp	K-Kanamycin	K_interp	N-Neomycin	M_interp	OX1-Oxacillin	OX1_interp	OXSF-Cefoxitin Screen	P-Benzylpenicillin	P_interp	SXT-Trimethoprim/Sulfamethoxazole	SXT_interp	TE-Tetracycline	TE_interp	TI-Tylosin	TI_interp	TIL-Tilmicosin	TIL_interp
A	5259	2004-09-07	RF	<=2	S	<=1	S	<=2	S	1	S	0.25	S	<=0.25	S	<=0.5	S	<=4	S	<=0.5	S	<=4	S	<=2	S	<=0.25	S	NEG	>=0.5	R	<=10	S	<=1	S	<=1	S	2	S
A	7841	2004-12-28	LF	<=2	S	<=1	S	<=2	S	1	S	0.25	S	<=0.25	S	<=0.5	S	<=4	S	<=0.5	S	<=4	S	<=2	S	<=0.25	S	NEG	>=0.5	R	<=10	S	<=1	S	<=1	S	2	S
B	6118	2004-05-14	RH	<=2	S	<=1	S	<=2	S	1	S	<=0.12	S	<=0.25	S	<=0.5	S	<=4	S	<=0.5	S	<=4	S	<=2	S	<=0.25	S	NEG	>=0.5	R	<=10	S	<=1	S	<=1	S	0.5	S
B	6125	2004-07-07	LH	<=2	S	<=1	S	<=2	S	1	S	0.25	S	<=0.25	S	<=0.5	S	<=4	S	<=0.5	S	<=4	S	<=2	S	<=0.25	S	NEG	>=0.5	R	<=10	S	<=1	S	<=1	S	1	S
B	6647	2004-12-15	RF	<=2	S	<=1	S	<=2	S	<=0.5	S	0.25	S	<=0.25	S	<=0.5	S	<=4	S	<=0.5	S	<=4	S	<=2	S	<=0.25	S	NEG	>=0.5	R	<=10	S	<=1	S	<=1	S	1	S
C	3788	2004-07-26	RH	4	S	<=1	S	<=2	S	1	S	0.25	S	<=0.25	S	<=0.5	S	<=4	S	<=0.5	S	<=4	S	<=2	S	<=0.25	S	NEG	>=0.5	R	<=10	S	<=1	S	2	S	2	S
C	7100	2004-11-16	RH	<=2	S	<=1	S	<=2	S	1	S	0.25	S	<=0.25	S	<=0.5	S	8	S	<=0.5	S	<=4	S	<=2	S	<=0.25	S	NEG	>=0.5	R	<=10	S	<=1	S	2	S	2	S
D	3773	2004-06-08	LF	<=2	S	<=1	S	<=2	S	1	S	>=4	R	>=8	R	<=0.5	S	<=4	S	<=0.5	S	<=4	S	<=2	S	<=0.25	S	NEG	>=0.5	R	<=10	S	<=1	S	>=32	R	>=4	R
D	3790	2004-08-01	LF	<=2	S	<=1	S	<=2	S	1	S	>=4	R	>=8	R	<=0.5	S	<=4	S	<=0.5	S	<=4	S	<=2	S	<=0.25	S	NEG	>=0.5	R	<=10	S	<=1	S	>=32	R	>=4	R
E	3765	2004-05-16	LH	4	S	<=1	S	<=2	S	1	S	>=4	R	>=8	R	<=0.5	S	8	S	<=0.5	S	<=4	S	<=2	S	<=0.25	S	NEG	>=0.5	R	<=10	S	<=1	S	>=32	R	>=4	R
E	3767	2004-05-23	LH	4	S	<=1	S	<=2	S	1	S	>=4	R	<=0.25	S	<=0.5	S	<=4	S	<=0.5	S	<=4	S	<=2	S	<=0.25	S	NEG	>=0.5	R	<=10	S	<=1	S	>=32	R	>=4	R
E	3785	2004-07-12	LH	4	S	<=1	S	<=2	S	1	S	0.25	S	<=0.25	S	<=0.5	S	<=4	S	<=0.5	S	<=4	S	<=2	S	<=0.25	S	NEG	>=0.5	R	<=10	S	<=1	S	2	S	2	S
F	1945	2004-04-23	LF	<=2	S	<=1	S	<=2	S	1	S	>=4	R	>=8	R	<=0.5	S	<=4	S	<=0.5	S	<=4	S	<=2	S	<=0.25	S	NEG	0.25	R	<=10	S	<=1	S	>=32	R	>=4	R
F	3758	2004-05-03	LF	<=2	S	<=1	S	<=2	S	1	S	>=4	R	>=8	R	<=0.5	S	<=4	S	<=0.5	S	<=4	S	<=2	S	<=0.25	S	NEG	>=0.5	R	<=10	S	<=1	S	>=32	R	>=4	R
F	3763	2004-05-12	LH	<=2	S	<=1	S	<=2	S	1	S	>=4	R	>=8	R	<=0.5	S	<=4	S	<=0.5	S	<=4	S	<=2	S	<=0.25	S	NEG	0.25	R	<=10	S	<=1	S	>=32	R	>=4	R
